# Supplementary material for: Redox-sensitive DNA binding by homodimeric Methanosarcina acetivorans MsvR is modulated by cysteine residues
Source: BMC Microbiol. 2013 Jul 16;13:163. doi: 10.1186/1471-2180-13-163 (PMC3729527; doi:10.1186/1471-2180-13-163)
Supplement: Additional file 2: Table S1 — Table of genes with potential MsvR binding sites upstream. [file 1471-2180-13-163-S2.csv]

Table S1. M. acetivorans genes with potential MsvR binding site upstream
Gene	Position to Translation Start Site (measured from 3' AA)	5'-TTCG(N?)CGAA-3'	Start	Stop	Strand	Annotation
MA0502	-73	N7	584615	585277	+	predicted protein
MA0812	-24	N9	944933	945286	+	predicted protein
MA0829	-109	N8	965341	967353	+	hypothetical protein (inconsistent evidence)
MA1165	-459	N8	1382156	1382953	-	conserved hypothetical protein
MA1200	-54	N9	1430390	1431637	-	iron ABC transporter, solute binding protein
MA1346	-188	N9	1613278	1614606	-	tetracycline-efflux transporter
MA1458	-39	N8	1725548	1726285	-	MsvR
MA1525	-80	N9	1802734	1804524	+	translation initiation factor IF2
MA1527	-121	N9	1805376	1805732	-	hypothetical protein
MA1591	-474	N8	1890858	1892186	-	cell surface protein
MA1592	-542	N8	1893219	1893440	+	predicted protein
MA1593	-311	N7	1893803	1894372	+	predicted protein
MA1679	-94	N8	2016051	2016434	+	conserved hypothetical protein
MA2084	-235	N8	2583072	2583647	+	cob(I)alamin adenosyltransferase
MA2138	-434	N7	2641837	2643333	-	predicted protein
MA2139	-319	N7	2644102	2646168	+	hypothetical protein (multi-domain)
MA2304	-32	N7	2835727	2836836	-	phosphoserine aminotransferase
MA2324	-753	N8	2860193	2860612	+	conserved hypothetical protein
MA2449	-513	N7	3037904	3039724	-	sterol-regulatory element-binding protein intramembrane protease
MA2450	-123	N7	3040376	3040678	+	divalent cation tolerance protein
MA2609	-271	N9	3240731	3241141	+	hypothetical protein
MA2689	-462	N7	3341599	3342540	-	ABC transporter, ATP-binding protien for daunorubicin resistance
MA2690	-673	N7	3343799	3345268	+	conserved hypothetical protein
MA2785	-485	N7	3473473	3473904	+	conserved hypothetical protein
MA2824	-531	N8	3523852	3524358	+	predicted protein
MA3148	-177	N7	3908504	3909475	-	methanol dehydrogenase regulatory protein
MA3246	-658	N9	4006359	4006598	-	predicted protein
MA3310	-16	N7	4083895	4084800	+	ornithine carbamoyltransferase
MA3322	1	N7	4094504	4095103	+	conserved hypothetical protein
MA3621	-516	N8	4465226	4465897	-	conserved hypothetical protein
MA3875	-457	N8	4760136	4760750	-	hydrolase family
MA3876	-566	N8	4761790	4762965	+	cell division protein FtsZ
MA3981	-94	N9	4885038	4887023	+	glutathione-regulated potassium-efflux system protein
MA3985	-84	N9	4889510	4889797	-	predicted protein
MA4078	-81	N9	4996463	4998577	-	hypothetical protein (multi-domain)
MA4079	-542	N9	4999218	5000654	+	aldehyde dehydrogenase (NAD(P)+)
MA4152	-104	N7	5069685	5070011	+	H(+)-transporting ATP synthase, subunit H
MA4163	-243	N7	5081544	5083232	-	conserved hypothetical protein
MA4164	-695	N7	5084186	5084977	+	trimethylamine corrinoid protein MttC
MA4281	-576	N7	5202106	5202393	-	predicted protein
MA4297	-518	N8	5262625	5268075	+	cell surface protein
MA4519	-141 and -273	N8 (x2)	5564735	5566165	-	conserved hypothetical protein
MA4520	-459 and -327	N8 (x2)	5566782	5567942	+	coenzyme F420-reducing hydrogenase subunit
