# Supplementary material for: Redox-sensitive DNA binding by homodimeric Methanosarcina acetivorans MsvR is modulated by cysteine residues
Source: BMC Microbiol. 2013 Jul 16;13:163. doi: 10.1186/1471-2180-13-163 (PMC3729527; doi:10.1186/1471-2180-13-163)
Supplement: Additional file 5: Table S2 — Table of primers from this study. [file 1471-2180-13-163-S5.csv]

TABLE S2: PRIMERS USED IN THIS STUDY
Primer Identifier	Primer Sequence (5' to 3')	Description of Primer Use
LK588	TTCAGGGATCCATGGCAAAACCTGAGACCA	Ma msvR cloning BamHI
LK589	TTCAGCTGCAGTTATATTGTAATCTCAAAAAGACAG	Ma msvR cloning PstI
LK607	AGGCTTTACAAAGTAAATAAAGGGGAGA	Ma PhmaA gel shift fragment
LK608	TCTCACTTACTCTGTGGGCACCAGC	Ma PhmaA gel shift fragment
LK609	TTACTTTGCCGTTTCCCCC	Ma PmsvR gel shift fragment
LK610	CCCTGAGAAAATTCAGGATCTGG	Ma PmsvR gel shift fragment
LK611	TAAGACATACCCGAATAGAAGGAAAAA	Ma P4664 gel shift fragment
LK612	GCAGATCTCGCAGCGGTACTTTTCT	Ma P4664 gel shift fragment
LK619	AAAGTAAGAAATTCTCTCTATATGTATGGGT	Ma P3734 gel shift fragment
LK620	ATAGGATAGTCGCCTTCCCACGCAG	Ma P3734 gel shift fragment
LK621	TGTGCAGCCCATAACAAAGGATGCG	Ma P3736 gel shift fragment
LK622	AGATCCCCCAGCGTCTCCAGAACTT	Ma P3736 gel shift fragment
LK623	AAAAGTATACCCGGTTCGAGCGTGC	Mace rpoK gel shift fragment
LK624	TCAGCTTTTCTTACGTTTGACCGTT	Mace rpoK gel shift fragment
LK648	TCTGACAGAACGAACAGGTAAAAAT	Ma P3381 gel shift fragment
LK649	CCGAAAACATTCCTGGCAATCTCCG	Ma P3381 gel shift fragment
LK719	GGAAAACCTCTCGCTGTGCTTAGAGAAGGC	QuikChange® primer MaMsvR C206A substitution
LK720	GCCTTCTCTAAGCACAGCGAGAGGTTTTCC	QuikChange® primer MaMsvR C206A substitution
LK721	GGTCCTGGAAACCGAGGCTTATGGGACCGG	QuikChange® primer MaMsvR C232A substitution
LK722	CCGGTCCCATAAGCCTCGGTTTCCAGGACC	QuikChange® primer MaMsvR C232A substitution
LK723	GGGACCGGGCACACACGCGCTCTTTTTGAGATTAC	QuikChange® primer MaMsvR C240A substitution
LK724	GTAATCTCAAAAAGAGCGCGTGTGTGCCCGGTCCC	QuikChange® primer MaMsvR C240A substitution
LK725	GGAAAAGCTTGGAAAAGAGGCTGGGGTCCTGGAAACC	QuikChange® primer MaMsvR C225A substitution
LK726	GGTTTCCAGGACCCCAGCCTCTTTTCCAAGCTTTTCC	QuikChange® primer MaMsvR C225A substitution
LK737	GTAATCTCAAAAAGACAGCGTGTGT	Ma msvR specific primer 1 for 5'RACE
LK738	TTCTCTAAGCACACAGAGAGGTTTT	Ma msvR specific primer 1 for 5'RACE
LK665	TATTTCAAACATGATTATTCGTAGTCACGCGAACGTTTTATATATTCAAA	Ma PmsvR oligo (50bp) gel shift fragment
LK655-RC	TTTGAATATATAAAACGTTCGCGTGACTACGAATAATCATGTTTGAAATA	Ma PmsvR oligo (50bp) gel shift fragment
LK666	TATTTCAAACATGATTATTCGTAGCACGCGAACGTTTTATATATTCAAA	Ma PmsvR oligo (50bp) gel shift fragment with 1 bp deletion between Boxes A and B
LK666-RC	TTTGAATATATAAAACGTTCGCGTGCTACGAATAATCATGTTTGAAATA	Ma PmsvR oligo (50bp) gel shift fragment with 1 bp deletion between Boxes A and B
LK667	TATTTCAAACATGATTATTCGTAGTTCACGCGAACGTTTTATATATTCAAA	Ma PmsvR oligo (50bp) gel shift fragment with 1 bp insertion between Boxes A and B
LK667-RC	TTTGAATATATAAAACGTTCGCGTGAACTACGAATAATCATGTTTGAAATA	Ma PmsvR oligo (50bp) gel shift fragment with 1 bp insertion between Boxes A and B
LK668	GAGGGAATGAAATCCTCTTCGTAGTCACGCGAAAATGGACAAGTCTGATT	Ma PmsvR oligo (50bp) gel shift fragment with 5' and 3' flanking regions replaced
LK668-RC	AATCAGACTTGTCCATTTTCGCGTGACTACGAAGAGGATTTCATTCCCTC	Ma PmsvR oligo (50bp) gel shift fragment with 5' and 3' flanking regions replaced
LK741	TATTTCAAACATGATTAGGGGTAGTCACGCGAACGTTTTATATATTCAAA	Ma PmsvR oligo (50bp) gel shift fragment with Box 1 mutation
LK741-RC	TTTGAATATATAAAACGTTCGCGTGACTACCCCTAATCATGTTTGAAATA	Ma PmsvR oligo (50bp) gel shift fragment with Box 1 mutation
LK742	TATTTCAAACATGATTATTCGTAGTCACGGGGGCGTTTTATATATTCAAA	Ma PmsvR oligo (50bp) gel shift fragment with Box 2 mutation
LK742-RC	TTTGAATATATAAAACGCCCCCGTGACTACGAATAATCATGTTTGAAATA	Ma PmsvR oligo (50bp) gel shift fragment with Box 2 mutation
LK743	TATTTCAAACATGATTAGGGGTAGTCACGGGGGCGTTTTATATATTCAAA	Ma PmsvR oligo (50bp) gel shift fragment with Box 1 and Box 2 mutations
LK743-RC	TTTGAATATATAAAACGCCCCCGTGACTACCCCTAATCATGTTTGAAATA	Ma PmsvR oligo (50bp) gel shift fragment with Box 1 and Box 2 mutations
